# Supplementary material for: Molecular insights and antibody response to Dr20/22 in dogs naturally infected with Dirofilaria repens
Source: Sci Rep. 2024 Jun 5;14:12979. doi: 10.1038/s41598-024-63523-9 (PMC11153217; doi:10.1038/s41598-024-63523-9)
Supplement: Supplementary file 1 — Supplementary Information. [file 41598_2024_63523_MOESM1_ESM.xlsx]

## Sheet: Figure 2
		Ct	Ct mean
Standard curve dilutions	1000000	15.539	15.4531
		15.4782
		15.342
	100000	18.6661	18.5957					Ct	DNA Copies	Log DNA copies
		18.5226						15.453	1000000	6
		18.5983						18.596	100000	5
	10000	22.2169	22.036					22.036	10000	4
		21.8913						25.57	1000	3
		21.9996						29.015	100	2
	1000	25.5313	25.5971					32.291	10	1
		25.6783
		25.5819
	100	28.8829	29.0152
		29.4256
		28.7371
	10		32.2913
		32.2502
		32.3323								log	power
	Microfilariae	28.4001							Ct	Copies in 10 ng		Copies in 1ug
		28.44						Microfilariae	28.4001	2.15452	142.731	14273.1
		28.3421							28.44	2.1428	138.93	13893
	Adult	26.6317							28.3421	2.1716	148.457	14845.7
		26.5769						Adult	26.6317	2.67463	472.749	47274.9
		26.7815							26.5769	2.69073	490.597	49059.7
									26.7815	2.63056	427.127	42712.7
									Absolute copy number / ug of cDNA
								Microfilariae	14273.1	13893	14845.7
								Adult	47274.9	49059.7	42712.7
	DNA Copies	Log DNA copies	Ct
	1000000	6	15.453
	100000	5	18.596
	10000	4	22.036
	1000	3	25.57
	100	2	29.015
	10	1	32.291
	y=mx+b	m=slope
		b=intercept
	y=-3,3995x+35,725	m=-3,3995
		b=35,725
	PCR Efficiency (E)	E=10^(-1/slope)	1.96862
	%PCR Efficiency	%E=(E-1)*100	96.8616

## Sheet: Figure 8
DrSA				rDr20/22
Neg	Mf+	Mf-		Neg	Mf+	Mf-
0.452	1.531	1.445		0.295	0.538	0.296
0.729	0.468	1.454		0.306	0.886	0.295
0.642	0.84	0.843		0.446	0.421	0.306
0.41	1.533	1.184		0.311	0.578	0.905
0.556	1.192	0.88		0.388	0.429	0.478
0.673	0.671	1.429		0.51	0.432	0.454
0.669	0.899	1.318		0.327	0.34	0.423
0.352	0.817	0.768		0.365	0.529	0.558
0.742	1.17	0.904		0.416	0.324	0.592
0.435	1.531	1.145		0.421	0.477	0.678
0.624	1.45	1.206		0.355	0.438	0.449
0.233	0.769	0.799		0.153	0.471	0.41
0.522	1.697	0.861		0.39	0.263	0.203
0.731	0.477	1.634		0.329	0.415	0.4
0.465	1.011	1.465		0.384	0.413	0.582
0.743	1.586	1.26		0.322	0.386	0.268
0.754	0.887	1.078		0.447	0.517	0.593
0.56	0.496	0.764		0.407	0.197	0.303
0.532	0.978	0.825		0.314	0.651	0.416
0.264	1.016	1.371		0.299	0.725	0.261
0.69	1.606	0.983		0.36	0.342	0.27
0.653	0.733	1.435		0.427	0.415	0.566
0.467	0.858	0.842		0.159	0.231	0.298
0.385	1.044	0.859		0.451	0.418	0.621
0.751	1.839	0.834		0.384	0.58	0.4
0.275	1.138	1.458		0.265	1.213	0.455
0.426	1.586	0.867		0.342	0.581	0.354
0.499	1.65	1.355		0.382	0.895	0.289
0.193	1.553	1.258		0.161	0.574	0.346
0.586	1.211	0.795		0.526	1.512	0.308
0.487	1.007	0.922		0.476	0.39	0.503
0.735	1.063	0.791		0.3	0.49	0.373
0.342	0.765	0.847		0.477	0.291	0.365
0.504	0.91	0.967		0.397	0.379	0.304
0.703	1.512	1.302		0.378	0.751	0.278
0.276	0.406	1.376		0.447	0.644	0.684
0.716	0.521	1.274		0.373	0.385	0.547
0.393	0.556	0.956		0.255	0.407	0.382
0.332	0.656	0.874		0.38	0.287	0.409
0.753	0.767	0.894		0.515	0.431	0.411
0.367	0.455	0.795		0.407	0.538	0.467
0.743	0.632	1.403		0.439	0.587	0.416
0.624	1.754	0.859		0.865	0.386	0.411
0.369	0.969	1.014		0.467	0.702	0.406
0.344	0.884	0.792		0.382	0.498	0.514
0.458	0.817	0.798		0.36	0.826	1.018
0.754	1.586	1.055		0.362	0.404	0.688
0.39	1.308	1.205		0.399	0.513	0.391
0.577	1.029	0.802		0.468	0.678	0.353
0.311	0.988	0.782		0.251	0.32	0.346
0.662	0.4	1.654		0.297	0.583	0.411
0.414	0.774	1.455		0.649	0.365	0.353
0.425	0.945	1.031		0.513	0.498	0.442
0.562	0.602	1.771		0.418	0.36	0.519
0.514	1.497	0.825		0.41	0.243	0.42
0.321	0.872	1.7		0.235	1.072	0.431
0.529	0.61	0.778		0.666	0.721	0.574
0.244	0.382	0.763		0.357	0.434	0.469
0.304	1.398	1.242		0.367	0.394	0.422
0.437	0.926	0.77		0.371	0.296	1.145
0.524	0.811	1.54		0.204	0.481	0.519
0.178	1.316	1.057		0.192	0.532	0.468
0.502	1.013	1.128		0.435	0.28	0.553
0.735	0.694	1.591		0.251	0.979	0.957
0.479	1.3	0.818		0.49	0.351	0.498
0.447	0.781	1.639		0.468	0.492	0.444
0.376	1.044	1.173		0.369	0.624	0.788
0.599	0.568	0.98		0.261	0.475	0.371
0.636	1.624	0.772		0.452	0.822	0.56
0.163	1.227	0.764		0.116	0.405	0.496
0.129	0.448	0.819		0.108	0.565	0.345
0.289	1.143	1.376		0.129	0.442	0.238
0.162	0.527	1.299		0.119	0.394	0.386
0.277	0.822	0.994		0.207	0.157	0.219
0.259	1.795	0.908		0.527	0.538	0.373
0.207	0.233	1.658		0.135	0.262	0.433
0.164	1.929	1.38		0.108	0.191	0.311
0.256	1.013	0.842		0.177	0.372	0.579
0.156	1.177	1.878		0.205	0.548	0.362
0.48	1.047	0.882		0.221	0.528	0.257
0.199	0.727	1.023		0.119	0.531	0.341
0.746	1.586	1.214		0.371	0.577	0.342
0.281	0.751	1.54		0.128	0.538	0.477
0.691	0.851	1.371		0.234	0.262	0.38
0.279	1.215	0.905		0.213	0.263	0.455
0.213	0.446	1.084		0.26	0.377	0.298
0.577	0.759	0.821		0.239	0.239	0.26
0.635	0.354	1.397		0.243	0.181	0.267
0.686	0.416	1.856		0.445	0.509	0.393
0.22	0.757	0.793		0.186	0.664	0.349
0.308	0.821	1.214		0.209	0.484	0.24
0.458	1.246	1.177		0.357	0.335	0.357
0.426	0.895	1.408		0.385	0.308	0.348
0.584	1.479	0.797		0.417	0.246	0.477
0.435	0.647	1.101		0.358	0.264	0.84
0.426	0.754	0.85		0.344	0.377	0.481
0.498	2.015	1.138		0.427	0.317	0.34
0.311	0.622	1.308		0.222	0.411	0.421
0.712	0.772	1.626		0.206	0.434	0.352
0.658	0.808	1.083		0.314	0.293	0.348
0.161	1.065	1.126		0.179	0.404	1.071
0.703	1.655	1.008		0.309	0.421	0.055
0.381	1.397	1.687		0.337	0.948	0.429
0.677	1.367	1.434		0.404	0.277	0.307
0.581	1.124	1.105		0.65	0.318	0.493
0.394	0.886	1.182		0.473	0.805	0.44
0.429	1.109	1.861		0.821	0.652	0.514
0.534	1.611	0.936		0.302	0.423	0.314
0.664	0.793	1.156		0.352	0.521	0.28
0.714	1.806	1.233		0.318	0.457	0.164
0.671	1.784	1.756		0.294	0.258	0.361
0.708	1.124	1.775		0.422	0.231	1.063
0.641	1.815	1.09		0.123	0.745	0.686
0.427	0.442	1.454		0.19	0.409	0.284
0.287	1.283	1.412		0.274	0.224	0.484
0.427	1.816	1.364		0.491	0.178	0.485
0.687	1.175	1.062		0.382	0.237	0.428
0.574	1.646	1.112		0.919	1.309	0.327
0.307	1.208	1.052		0.297	0.477	0.253
0.555	1.464	1.411		0.341	0.19	0.383
0.226	0.327	0.891		0.181	0.243	0.537
0.436	1.014	0.799		0.355	0.192	0.579
0.629	2.039	1.403		0.523	0.433	0.434
0.661	0.821	0.947		0.313	0.548	0.45
0.543	0.754	1.021		0.269	0.144	0.315
0.378	1.551	1.356		0.544	0.25	0.35
0.587	0.336	1.071		0.355	0.455	0.276
0.525	1.038	2.201		0.684	0.223	0.329
0.614	0.289	0.964		0.418	0.468	0.374
0.419	1.517	1.064		0.57	0.157	0.315
0.33	1.484	0.988		0.279	0.427	0.407
0.24	0.909	1.247		1.059	0.265	0.282
0.481	0.904	2.123		0.389	0.224	0.192
0.579	0.649	0.947		0.226	0.242	0.355
0.611	0.606	1.509		0.375	0.166	0.242
0.534	0.98	1.378		0.276	0.405	0.581
0.352	0.85	1.284		0.268	0.59	0.387
0.171	1.631	1.559		0.243	0.596	0.834
0.386	1.183	0.796		0.725	1.344	0.468
0.246	0.979	1.234		0.332	0.366	0.574
0.322	0.639	1.392		0.424	0.717	0.316
0.372	2.08	1.224		0.376	0.286	0.26
0.302	1.213	1.075		0.282	0.825	0.279
0.186	1.586	1.546		0.172	0.681	0.255
0.438	0.59	1.104		0.27	0.565	0.73
0.493	0.666	1.339		0.295	0.489	0.352
0.314	1.927	0.821		0.463	0.228	0.281
0.411	1.659	1.096		0.306	0.177	0.437
0.53	0.836	0.978		0.301	0.164	0.402
0.613	1.287	0.985		0.226	0.24	0.268
0.382	1.586	1.668		0.384	1.059	0.248
0.677	0.382	1.232		0.318	0.209	0.68
0.414	1.938	0.821		0.557	0.668	0.354
0.483	1.782	0.81		0.757	0.164	0.395
0.472	1.586	1.003		0.419	0.159	0.406
0.454	0.392	0.887		0.467	0.258	0.399
0.699	0.976	0.954		0.385	0.4	0.306
0.534	1.261	1.118		0.991	0.311	0.36
0.278	1.795	1.281		0.489	1.184	0.258
0.551	1.641	1		0.387	0.497	0.554
0.352	1.404	0.981		0.404	0.487	0.782
0.234	1.674	0.949		0.378	0.585	0.369
0.68	1.801	0.838		0.341	0.395	0.299
0.271	1.804	0.914		0.57	0.723	0.598
0.458	1.604	1.229		0.37	0.33	0.251
0.246	0.772	1.291		0.331	0.227	0.251
0.488	1.201	1.049		0.489	0.28	0.188
0.378	1.27	1.414		0.532	0.413	0.383
0.425	0.68	0.778		0.637	0.241	0.239
0.402	0.638	1.545		0.425	0.538	0.416
0.422	1.653	0.836		0.304	0.204	0.441
0.364	1.583	0.837		0.738	0.401	0.189
0.206	1.215	0.803		0.161	0.342	0.266
0.433	0.816	0.785		0.309	0.492	0.332
0.214		0.867		0.411		0.273
0.465		1.469		0.361		0.409
0.698		1.75		0.384		0.223
0.446		0.889		0.492		0.288
0.318		0.958		0.292		0.73
0.654		0.834		0.295		0.245
0.619		0.942		0.184		0.42
0.472		1.117		0.174		0.302
0.452		1.08		0.227		0.304
0.356		0.941		0.235		0.49
0.526		1.498		0.3		0.303
0.649		0.839		0.224		0.206
0.222		1.479		0.096		0.308
0.306		0.851		0.438		0.203
0.689		1.039		0.183		0.332
0.596		0.971		0.389		0.272
0.487		1.716		0.323		0.675
0.736		0.79		0.369		0.207
0.326		0.789		0.245		0.188
0.332		1.289		0.429		0.255
0.513		1.055		0.302		0.458
0.292		0.891		0.312		0.353
0.716		1.572		0.281		0.165
0.287		1.672		0.36		0.299
0.641		1.38		0.242		0.224
0.549		0.861		0.23		0.227
0.436		0.914		0.152		0.314
0.228		1.71		0.15		0.206
0.589		1.515		0.335		0.383
0.603		1.68		0.231		1.225
0.468		0.852		0.237		0.286
0.671		1.702		0.251		0.303
0.576		1.769		0.15		0.354
0.262		0.789		0.287		0.271
0.732		1.333		0.299		0.237
0.081		0.789		0.205		0.232
0.422		0.821		0.273		0.427
0.625		1.833		0.235		0.336
0.623		1.181		0.646		0.235
0.64		1.209		0.343		0.398
0.602		1.314		0.619		1.221
0.499		1.195		0.293		0.318
0.379		0.946		0.441		0.303
0.171		0.922		0.209		0.579
0.749		1.157		0.205		0.491
0.717		1.077		0.253		0.392
0.672		0.928		0.316		0.549
0.396		1.45		0.253		0.58
0.495		1.672		0.251		0.363
0.216		0.98		0.175		0.276
0.313		0.758		0.216		0.366
0.707		0.76		0.27		1.035
0.671		1.642		0.359		0.286
0.56		0.867		0.59		0.404
0.433		1.729		0.367		0.576
0.35		1.507		0.373		0.208
0.579		1.635		0.392		0.317
0.515		1.196		0.229		0.347
0.396		0.849		0.263		0.345
0.45		1.011		0.24		0.123
0.573		0.988		0.4		0.406
0.578		1.345		0.506		0.837
0.53		1.372		0.398		0.198
0.742		1.712		0.302		0.34
0.629		1.164		0.315		0.304
0.585		1.1		0.437		0.334
0.501		2		0.51		0.323
0.173		1		0.098		0.252
0.259		1.886		0.481		0.236
0.218		1.547		0.626		0.244
0.426		1.725		0.351		0.197
0.567		1.263		0.599		0.237
0.222		0.78		0.553		0.325
0.491		1.025		0.381		0.468
0.615		1.735		0.488		0.3
0.421		1.173		0.683		0.165
0.333		0.989		0.182		0.183
0.494		1.391		0.176		0.233
0.303		0.801		0.357		0.296
0.507		0.822		0.149		0.284
0.403		1.423		0.137		0.313
0.505		0.895		0.349		0.336
0.389		0.985		0.205		0.31
0.332		1.04		0.1		0.307
0.467		1.32		0.389		0.305
0.266		0.788		0.136		0.484
0.263		1.283		0.192		0.28
0.215		1.573		0.179		0.613
0.253		1.242		0.206		0.766
0.58		1.88		0.354		0.533
0.408		0.823		0.127		0.336
0.232		1.169		0.647		0.431
0.213		1.049		0.097		0.24
0.514		0.906		0.24		0.265
0.588		1.515		0.164		0.167
0.321		1.078		0.264		0.371
0.374		0.959		0.166		0.212
0.468		1.572		0.239		0.412
0.324		2.068		0.227		0.629
0.709		1.099		0.173		0.336
0.596		0.812		0.202		0.231
0.489		0.888		0.208		0.821
0.59		0.955		0.173		0.25
0.305		0.866		0.333		0.202
0.344		1.519		0.159		0.236
0.694		1.069		0.208		0.223
0.541		1.149		0.158		0.281
0.313		0.776		0.138		0.212
0.494		0.951		0.213		0.281
0.422		1.052		0.22		0.235
0.456		1.012		0.209		0.266
0.614		0.925		0.197		0.553
0.195		0.95		0.079		0.276
0.445		1.134		0.22		0.324
0.218		1.237		0.09		0.18
0.297		0.937		0.14		0.152
0.595		1.856		0.203		1.794
0.452		1.065		0.159		0.179
0.484		1.007		0.105		0.216
0.733		0.763		0.226		0.273
0.73		0.759		0.197		0.272
0.447		0.768		0.272		0.251
0.516		0.759		0.203		0.213
0.697				0.24
0.413				0.27
0.378				0.265
0.51				0.282
0.543				0.38
0.323				0.666
0.561				0.225
0.749				0.319
0.723				0.344
0.521				0.266
0.665				0.167
0.5				0.194
0.57				0.313
0.458				0.745
0.647				0.277
0.366				0.194
0.582				0.197
0.662				0.504
0.593				0.174
0.525				0.132
0.688				0.27
0.643				0.203
0.465				0.317
0.643				0.365
0.418				0.178
0.692				0.33
0.451				0.15
0.599				0.222
0.404				0.151
0.188				0.166
0.446				0.258
0.752				0.249
0.414				0.171
0.493				0.167
0.744				0.281
0.49				0.218
0.569				0.273
0.426				0.228
0.617				0.55
0.626				0.384
0.487				0.235
0.465				0.423
0.586				0.468
0.35				0.231
0.552				0.359
0.244				0.112
0.624				0.157
0.628				0.214
0.297				0.221
0.414				0.196
0.568				0.265
0.328				0.15
0.271				0.263
0.381				0.147
0.343				0.156
0.484				0.377
0.411				0.436
0.376				0.154
0.373				0.286
0.551				0.188
0.319				0.218
0.457				0.289
0.194				0.23
0.305				0.115
0.411				0.305
0.406				0.182
0.405				0.23
0.536				0.304
0.281				0.461
0.574				0.278
0.423				0.124
0.581				0.32
0.282				0.182
0.708				0.167
0.708				0.157
0.201				0.282
0.303				0.193
0.536				0.215
0.478				0.349
0.405				0.215
0.71				0.39
0.47				0.32

## Sheet: Figure 9
Neg	Mf+	Mf-
0.374	0.307	0.591
0.537	0.781	0.879
0.303	0.317	0.58
0.34	0.708	0.819
0.428	0.349	0.911
0.56	0.695	0.485
0.478	0.781	0.349
0.378	0.315	0.973
0.284	0.453	0.677
0.439	0.539	0.57
0.545	0.754	0.687
0.19	0.197	0.553
0.234	0.42	0.603
0.555	0.658	0.543
0.318	0.374	0.436
0.432	0.415	0.413
0.512	0.34	0.601
0.273	0.665	0.679
0.533	0.313	1.011
0.367	0.563	0.353
0.429	0.778	0.459
0.313	0.141	0.817
0.492	1.869	1.243
0.374	1.005	0.583
0.414	1.159	0.461
0.225	0.971	0.762
0.427	0.486	0.836
0.457	0.583	0.345
0.572	0.465	0.833
0.448	0.598	0.637
0.352	0.5	0.686
0.581	0.735	0.3
0.566	0.828	0.324
0.549	0.741	0.931
0.257	0.821	0.802
0.41	0.272	0.805
0.531	0.377	0.873
0.348	0.538	0.306
0.338	0.304	0.965
0.477	0.334	0.68
0.546	1.024	0.817
0.558	0.615	0.397
0.528	0.242	0.712
0.284	0.409	0.454
0.39	0.568	0.477
0.321	0.671	1.068
0.447	0.973	0.41
0.543	0.294	0.695
0.59	0.439	0.513
0.412	0.456	0.403
0.528	0.266	0.766
0.412	0.317	0.84
0.41	0.484	0.581
0.548	0.487	2.038
0.59	0.351	0.662
0.298	0.338	0.697
0.365	0.936	0.523
0.515	0.42	0.819
0.568	0.649	0.422
0.376	0.454	0.429
0.553	0.622	0.512
0.473	0.684	0.538
0.424	0.311	1.363
0.553	0.827	1.419
0.551	0.788	0.442
0.36	0.499	0.448
0.465	0.543	0.3
0.457	0.669	0.504
0.409	0.509	0.607
0.47	0.874	1.235
0.395	1.104	0.412
0.515	0.281	0.528
0.453	0.538	0.41
0.487	0.503	0.548
0.331	0.568	0.361
0.453	0.53	0.684
0.335	1.193	0.536
0.408	0.46	0.398
0.386	0.5	0.735
0.32	0.568	0.334
0.31	0.387	0.589
0.418	0.868	0.515
0.226	0.701	0.849
0.565	0.571	0.304
0.454	0.442	1.172
0.376	0.394	0.458
0.273	0.521	0.422
0.42	1.24	0.393
0.484	0.644	0.61
0.535	0.4	0.281
0.398	1.04	0.543
0.39	0.476	0.526
0.529	0.747	0.553
0.356	0.752	0.456
0.398	0.365	0.674
0.455	0.688	0.779
0.306	0.452	0.942
0.521	0.258	0.855
0.51	0.293	0.769
0.257	0.553	0.328
0.322	0.489	0.719
0.246	0.459	0.977
0.469	0.926	0.162
0.353	0.634	1.031
0.5	0.557	0.502
0.398	0.786	0.878
0.259	1.073	1.363
0.267	0.426	1.009
0.411	0.71	0.561
0.406	0.684	0.896
0.584	0.404	0.966
0.449	0.404	0.297
0.542	0.33	0.544
0.509	0.463	1.055
0.349	0.577	0.332
0.449	0.771	1.695
0.572	0.413	0.64
0.36	1.003	0.749
0.549	0.498	0.507
0.442	0.251	0.345
0.449	0.268	0.526
0.188	0.895	0.806
0.577	0.141	0.476
0.511	0.666	1.127
0.233	0.362	1.234
0.37	0.364	0.536
0.435	0.333	0.246
0.58	0.176	0.498
0.351	0.262	1.066
0.176	1.06	0.408
0.274	0.39	0.638
0.201	0.593	0.418
0.393	0.452	0.213
0.439	0.654	0.438
0.403	0.507	0.643
0.468	0.503	0.412
0.523	0.556	0.48
0.526	0.482	0.446
0.469	0.259	0.743
0.405	0.574	1.241
0.403	0.648	0.433
0.483	0.325	0.685
0.564		0.53
0.538	0.635	1.095
0.562	0.627	0.478
0.18	0.478	0.369
0.292	0.533	0.504
0.369	0.336	0.663
0.338	0.974	1.206
0.365	0.64	1.796
0.463	0.327	0.891
0.573	0.305	0.927
0.37	0.532	0.604
0.415	0.249	1.039
0.414	0.581	0.852
0.287	0.5	0.437
0.507	0.411	0.379
0.561	0.337	0.443
0.386	0.612	0.317
0.41	0.847	0.846
0.422	0.798	0.899
0.25	0.366	1.142
0.526	1.133	0.373
0.455	0.27	0.292
0.477	0.228	0.702
0.419	0.371	0.814
0.409	0.224	0.576
0.304	0.568	0.249
0.572	0.254	0.832
0.584	0.465	0.372
0.341	0.654	0.749
0.367	0.554	0.997
0.294	0.498	0.262
0.537	0.754	0.864
0.294		0.728
0.455		0.387
0.498		1.183
0.525		0.578
0.534		0.958
0.393		0.319
0.297		0.306
0.385		0.825
0.574		0.301
0.376		0.94
0.327		0.667
0.596		0.61
0.402		0.523
0.418		1.173
0.479		0.516
0.551		0.75
0.318		0.843
0.489		0.716
0.364		0.375
0.546		0.572
0.519		0.553
0.25		0.858
0.226		0.988
0.389		0.505
0.312		0.546
0.395		0.442
0.339		0.475
0.589		0.668
0.314		1.411
0.546		0.839
0.201		0.605
0.398		1.143
0.569		1.783
0.55		0.439
0.844		0.587
1.155		0.909
0.601		0.82
0.683		1.335
0.608		0.83
1.293		0.426
0.734		0.3
0.775		1.079
0.636		1.25
0.668		0.565
0.957		1.534
0.896		0.811
0.729		0.486
0.865		0.745
0.644		1.114
0.724		0.865
0.933		0.761
1.18		1.332
0.857		0.393
0.902		0.513
1.123		1.051
0.642		0.402
0.64		0.618
0.825		0.371
0.757		0.942
0.654		0.407
0.628		0.546
0.731		0.921
0.725		0.819
0.817		0.936
0.963		0.729
0.669		0.64
0.61		0.844
0.629		0.609
1.073		0.64
0.686		0.689
0.693		0.654
0.614		0.359
0.923		0.568
1.094		0.604
0.974		0.839
1.199		0.404
0.673		0.464
1.387		0.786
0.935		0.598
1.37		0.583
1.009		0.389
0.902		0.785
0.85		0.3
1.099		0.678
0.601		0.54
0.72		0.292
0.662		0.636
0.613		0.841
0.837		0.326
1.206		0.438
1.239		0.454
0.713		0.475
0.726		0.546
0.792		0.39
0.634		0.478
0.974		0.264
0.839		0.51
0.871		0.615
0.819		0.526
0.905		0.629
0.646		0.675
0.941		0.626
0.802		0.391
0.716		0.336
1.456		0.618
0.919		0.531
1.022		0.569
0.91		0.553
0.729		0.857
0.601		0.659
0.838		0.347
0.738		0.419
0.752		0.553
0.699		0.581
0.902		0.59
0.963		0.496
0.686		0.347
0.654		0.489
0.699		0.68
1.843		0.453
0.825		0.306
1.175		0.662
0.665		0.477
0.94
0.672
0.995
1.002
1.411
0.627
0.835
0.709
1.013
0.668
0.787
1.11
0.791
1.028
1.166
0.605
1.344
0.78
1.088
1.355
0.824
0.634
1.183
0.609
1.019
0.918
1.067
0.836
0.849
0.902
1.578
1.079
1.007
0.678
0.944
0.615
1.265
0.627
0.946
1.091
0.78
1.333
0.61
0.601
0.756
0.648
0.695
0.783
0.636
0.647
0.64
0.834
0.719
0.766
0.666
1.013
0.606
0.642
0.778
0.83
0.817
1.182
0.612
0.749
0.811
0.702
0.643
0.745
0.607
0.911
0.619
0.744
1.084
0.967
0.659
0.716
0.641
0.618
0.619
0.911
0.403
0.47

## Sheet: Figure 10
IgG
	Negative					Dr infected									Di infected
DrSA	0.337	0.14	0.347	0.326	0.358	1.441	1.663	1.033	0.795	1.514	0.908	0.679	1.654	1.378	0.775	1.241	1.751	1.57	1.162	1.622	1.67	1.736	1.392
DiSA	0.197	0.075	0.302	0.225	0.26	1.303	1.608	0.717	0.691	1.507	0.743	0.582	1.521	1.068	1.229	0.773	1.745	1.483	1.109	1.418	1.653	1.457	1.249
	Negative			Dr infected									Di infected
rDr20/22	0.627	0.289	0.317	1.103	0.645	1.612	1.131	0.522	0.638	0.368	0.486	0.784	0.822	1.081	1.99	1.546	1.363	1.592	1.091	0.89	1.654
